# Supplementary material for: Nutritional Support in the Prevention and Treatment of Pressure Ulcers in Healthy Aging: A Systematic Review of Nursing Interventions in Community Care
Source: Geriatrics (Basel). 2025 Jan 22;10(1):17. doi: 10.3390/geriatrics10010017 (PMC11855182; doi:10.3390/geriatrics10010017)
Supplement: Supplementary file 1 [file geriatrics-10-00017-s001.zip]

Archive with 6 entries (4 files):
- geriatrics-3412341-supplementary/
- geriatrics-3412341-supplementary/Supplemenatry Files/
- geriatrics-3412341-supplementary/Supplemenatry Files/Supplementary File S1.pdf
- geriatrics-3412341-supplementary/Supplemenatry Files/Supplementary File S2.pdf
- geriatrics-3412341-supplementary/Supplemenatry Files/Supplementary File S3.pdf
- geriatrics-3412341-supplementary/Supplemenatry Files/Supplementary File S4.pdf
